# Supplementary material for: The geography and economics of forgoing medical examinations or therapeutic treatments in Italy during the economic crisis
Source: BMC Public Health. 2019 Sep 2;19:1202. doi: 10.1186/s12889-019-7502-x (PMC6720380; doi:10.1186/s12889-019-7502-x)
Supplement: Supplementary file 1 — Table S1. Crude (OR) and adjusted Odds Ratios (aOR) with 95%CI and p-value for factors associated with forgone medical visits or specialist treatment in the preceding 12 months for any reason. Hierarchical logistic models per period. (XLSX 25 kb) [file 12889_2019_7502_MOESM1_ESM.xlsx]

## Sheet: Supplementary_table
Table S1: Crude (OR) and adjusted Odds Ratios (aOR) with 95%CI and p-value for factors associated with forgone medical visits or specialist treatment in the preceding 12 months for any reason. Hierarchical logistic models per period
		2004-07									2008-12									2013-15
		OR	OR IC95%		p-value	aOR	aOR IC95%		p-value		OR	OR IC95%		p-value	aOR	aOR IC95%		p-value		OR	OR IC95%		p-value	OR	OR IC95%		p-value
Sex	Males	1	-	-	<.0001	1	-	-	<.0001		1	-	-	<.0001	1	-	-	<.0001		1	-	-	<.0001	1	-	-	<.0001
	Females	1.27	1.23	1.32		1.2317	1.185	1.2803			1..33	1.29	1.38		1.2563	1.2101	1.3043			1.29	1.23	1.35		1.1597	1.104	1.2183
Age class	16-34	1	-	-	<.0001	1	-	-	<.0001		1	-	-	<.0001	1	-	-	<.0001		1	-	-	<.0001	1	-	-	<.0001
	35-49	1.6498	1.5627	1.7417		1.2706	1.1994	1.346			1.6816	1.593	1.7752		1.3806	1.303	1.4629			2.0527	1.895	2.2236		1.7375	1.5942	1.8936
	50-64	1.7549	1.6604	1.8549		1.0365	0.9731	1.1042			1.7455	1.6517	1.8445		1.0728	1.0086	1.1411			2.3131	2.1372	2.5034		1.4281	1.3077	1.5596
	65-74	1.7192	1.6122	1.8333		0.7948	0.7343	0.8603			1.696	1.5921	1.8068		0.7849	0.7268	0.8476			2.2363	2.049	2.4407		1.005	0.9056	1.1153
	75+	1.8245	1.7072	1.95		0.691	0.6352	0.7516			1.7521	1.642	1.8697		0.6079	0.5599	0.66			2.414	2.2095	2.6375		0.7096	0.6339	0.7943
Risk of poverty	No	1	-	-	<.0001	1	-	-	<.0001		1	-	-	<.0001	1	-	-	<.0001		1	-	-	<.0001	1	-	-	<.0001
	Yes	1.71	1.64	1.78		1.5379	1.469	1.6101			2	1.9253	2.0858		1.7011	1.6293	1.776			2.55	2.4285	2.6793		2.2107	2.0924	2.3356
Educational level	High		-	-	<.0001	1	-	-	<.0001			-	-	<.0001	1	-	-	<.0001		1	-	-	<.0001	1	-	-	<.0001
	Medium	1.2851	1.2276	1.3453		1.1015	1.0499	1.1555			1.5848	1.5197	1.6528		1.288	1.232	1.3466			2.029	1.9233	2.1404		1.5341	1.4473	1.626
	Low	1.7686	1.6943	1.8461		1.1934	1.1291	1.2613			1.9484	1.8669	2.0335		1.2912	1.222	1.3643			2.6908	2.5434	2.8467		1.6224	1.5065	1.7472
Citizenship	Italian	1	-	-	<.0005	1	-	-	<.0001		1	-	-	<.0001	1	-	-	<.0001		1	-	-	<.0001	1	-	-	<.0001
	Foreign national	1.197	1.0773	1.3307		1.6089	1.4406	1.7969			1.49	1.38	1.61		1.8533	1.7052	2.0142			1.79	1.64	1.96		2.1902	1.9829	2.4192
Chronic disease or severe limitations	No	1	-	-	<.0001	1	-	-	<.0001		1	-	-	<.0001	1	-	-	<.0001		1	-	-	<.0001	1	-	-	<.0001
	Yes	2.57	2.48	2.67		1.867	1.7857	1.952			2.53	2.44	2.62		1.7452	1.6694	1.8244			3.21	3.0656	3.3584		2.1201	1.9943	2.2538
Self-perceived health	Good	1	-	-	<.0001	1	-	-	<.0001		1	-	-	<.0001	1	-	-	<.0001		1	-	-	<.0001	1	-	-	<.0001
	Not good	2.94	2.83	3.06		2.5484	2.4281	2.6747			3.22	3.11	3.34		2.8484	2.716	2.9872			3.76	3.5927	3.9428		2.6636	2.4959	2.8425
Region	Piemonte	1	-	-	<.0001	1	-	-	<.0001		1	-	-	<.0001	1	-	-	<.0001		1	-	-	<.0001	1	-	-	<.0001
	Valle d'Aosta	0.654	0.53	0.8		0.636	0.517	0.782			0.548	0.435	0.682		0.576	0.459	0.722			1.445	1.134	1.826		1.381	1.082	1.764
	Liguria	0.84	0.733	0.96		0.851	0.743	0.976			0.941	0.827	1.07		0.982	0.862	1.12			1.528	1.29	1.811		1.538	1.292	1.83
	Lombardia	0.817	0.737	0.907		0.8	0.72	0.889			0.864	0.778	0.96		0.876	0.787	0.975			1.37	1.178	1.596		1.464	1.254	1.71
	Bolzano	0.703	0.589	0.833		0.787	0.66	0.939			0.665	0.547	0.802		0.743	0.612	0.901			0.742	0.502	1.059		0.869	0.596	1.268
	Trento	0.553	0.445	0.68		0.587	0.474	0.727			0.467	0.369	0.583		0.529	0.42	0.666			0.324	0.214	0.47		0.38	0.255	0.564
	Veneto	0.917	0.823	1.022		0.874	0.783	0.975			0.746	0.664	0.838		0.761	0.676	0.856			0.94	0.792	1.116		1.065	0.894	1.268
	Friuli-Venezia Giulia	0.664	0.575	0.766		0.64	0.553	0.74			0.845	0.741	0.962		0.843	0.738	0.963			1.175	0.984	1.403		1.404	1.171	1.683
	Emilia-Romagna	0.942	0.844	1.052		0.889	0.796	0.994			1.04	0.931	1.162		1.026	0.917	1.148			1.895	1.63	2.209		1.953	1.671	2.283
	Toscana	1.14	1.025	1.268		1.157	1.038	1.288			1.278	1.149	1.423		1.353	1.213	1.508			1.004	0.838	1.202		1.175	0.978	1.413
	Umbria	0.768	0.672	0.876		0.751	0.657	0.858			0.977	0.862	1.107		1.034	0.911	1.175			2.178	1.836	2.585		2.543	2.132	3.032
	Marche	1.17	1.043	1.312		1.152	1.026	1.294			1.43	1.279	1.599		1.429	1.276	1.601			3.07	2.654	3.56		3.457	2.971	4.022
	Lazio	1.513	1.367	1.674		1.505	1.358	1.668			1.633	1.479	1.806		1.724	1.558	1.909			2.705	2.347	3.129		3.219	2.776	3.732
	Abruzzo	1.34	1.169	1.532		1.365	1.19	1.566			2.024	1.781	2.3		2.196	1.927	2.503			2.964	2.477	3.546		3.428	2.848	4.127
	Molise	1.64	1.424	1.887		1.617	1.401	1.867			1.506	1.302	1.738		1.536	1.325	1.78			2.677	2.187	3.268		3.346	2.718	4.118
	Campania	1.898	1.719	2.097		2.084	1.883	2.307			1.941	1.759	2.145		2.233	2.017	2.471			4.215	3.662	4.866		5.238	4.522	6.068
	Puglia	2.407	2.175	2.665		2.584	2.329	2.866			3.092	2.804	3.413		3.39	3.065	3.749			6.792	5.91	7.833		8.208	7.091	9.502
	Basilicata	2.098	1.85	2.378		2.138	1.881	2.431			1.942	1.708	2.205		2.038	1.787	2.323			1.983	1.605	2.44		2.35	1.894	2.914
	Calabria	2.459	2.195	2.755		2.373	2.113	2.665			2.721	2.44	3.036		2.638	2.358	2.95			5.736	4.954	6.66		5.512	4.729	6.426
	Sicilia	1.953	1.761	2.167		1.965	1.768	2.184			2.32	2.1	2.566		2.423	2.186	2.685			2.968	2.556	3.455		3.143	2.69	3.672
	Sardegna	1.925	1.713	2.164		1.901	1.688	2.142			1.863	1.65	2.103		1.863	1.645	2.109			3.899	3.298	4.614		4.375	3.674	5.21
	c
	1	Valle d'Aosta	0.654	0.53	0.8	Valle d'Aosta	0.654	0.53	0.8		0.548	0.435	0.682		0.548	0.435	0.682		1.445	1.134	1.826			1.134	1.826
	2	Liguria	0.84	0.733	0.96	Liguria	0.84	0.733	0.96		0.941	0.827	1.07		0.941	0.827	1.07		1.528	1.29	1.811			1.29	1.811
	3	Lombardia	0.817	0.737	0.907	Lombardia	0.817	0.737	0.907		0.864	0.778	0.96		0.864	0.778	0.96		1.37	1.178	1.596			1.178	1.596
	4	Bozen-Bolzano	0.703	0.589	0.833	Bozen-Bolzano	0.703	0.589	0.833		0.665	0.547	0.802		0.665	0.547	0.802		0.742	0.502	1.059			0.502	1.059
	5	Trento	0.553	0.445	0.68	Trento	0.553	0.445	0.68		0.467	0.369	0.583		0.467	0.369	0.583		0.324	0.214	0.47			0.214	0.47
	6	Veneto	0.917	0.823	1.022	Veneto	0.917	0.823	1.022		0.746	0.664	0.838		0.746	0.664	0.838		0.94	0.792	1.116			0.792	1.116
	7	Friuli-Venezia Giulia	0.664	0.575	0.766	Friuli-Venezia Giulia	0.664	0.575	0.766		0.845	0.741	0.962		0.845	0.741	0.962		1.175	0.984	1.403			0.984	1.403								Stime dell'odds ratio e intervalli di confidenza di verosimiglianza del profilo
	8	Emilia-Romagna	0.942	0.844	1.052	Emilia-Romagna	0.942	0.844	1.052		1.04	0.931	1.162		1.04	0.931	1.162		1.895	1.63	2.209			1.63	2.209								Effetto	Unità	Stima	95% Confidence Limits
	9	Toscana	1.14	1.025	1.268	Toscana	1.14	1.025	1.268		1.278	1.149	1.423		1.278	1.149	1.423		1.004	0.838	1.202			0.838	1.202								regione Abruzzo vs Piemonte	1	2.964	2.477	3.546
	10	Umbria	0.768	0.672	0.876	Umbria	0.768	0.672	0.876		0.977	0.862	1.107		0.977	0.862	1.107		2.178	1.836	2.585			1.836	2.585								regione Basilicata vs Piemonte	1	1.983	1.605	2.44
	11	Marche	1.17	1.043	1.312	Marche	1.17	1.043	1.312		1.43	1.279	1.599		1.43	1.279	1.599		3.07	2.654	3.56			2.654	3.56								regione Bozen-Bolzano vs Piemonte	1	0.742	0.502	1.059
	12	Lazio	1.513	1.367	1.674	Lazio	1.513	1.367	1.674		1.633	1.479	1.806		1.633	1.479	1.806		2.705	2.347	3.129			2.347	3.129								regione Calabria vs Piemonte	1	5.736	4.954	6.66
	13	Abruzzo	1.34	1.169	1.532	Abruzzo	1.34	1.169	1.532		2.024	1.781	2.3		2.024	1.781	2.3		2.964	2.477	3.546			2.477	3.546								regione Campania vs Piemonte	1	4.215	3.662	4.866
	14	Molise	1.64	1.424	1.887	Molise	1.64	1.424	1.887		1.506	1.302	1.738		1.506	1.302	1.738		2.677	2.187	3.268			2.187	3.268								regione Emilia-Romagna vs Piemonte	1	1.895	1.63	2.209
	15	Campania	1.898	1.719	2.097	Campania	1.898	1.719	2.097		1.941	1.759	2.145		1.941	1.759	2.145		4.215	3.662	4.866			3.662	4.866								regione Friuli-Venezia Giulia vs Piemonte	1	1.175	0.984	1.403
	16	Puglia	2.407	2.175	2.665	Puglia	2.407	2.175	2.665		3.092	2.804	3.413		3.092	2.804	3.413		6.792	5.91	7.833			5.91	7.833								regione Lazio vs Piemonte	1	2.705	2.347	3.129
	17	Basilicata	2.098	1.85	2.378	Basilicata	2.098	1.85	2.378		1.942	1.708	2.205		1.942	1.708	2.205		1.983	1.605	2.44			1.605	2.44								regione Liguria vs Piemonte	1	1.528	1.29	1.811
	18	Calabria	2.459	2.195	2.755	Calabria	2.459	2.195	2.755		2.721	2.44	3.036		2.721	2.44	3.036		5.736	4.954	6.66			4.954	6.66								regione Lombardia vs Piemonte	1	1.37	1.178	1.596
	19	Sicilia	1.953	1.761	2.167	Sicilia	1.953	1.761	2.167		2.32	2.1	2.566		2.32	2.1	2.566		2.968	2.556	3.455			2.556	3.455								regione Marche vs Piemonte	1	3.07	2.654	3.56
	20	Sardegna	1.925	1.713	2.164	Sardegna	1.925	1.713	2.164		1.863	1.65	2.103		1.863	1.65	2.103		3.899	3.298	4.614			3.298	4.614								regione Molise vs Piemonte	1	2.677	2.187	3.268
																																	regione Puglia vs Piemonte	1	6.792	5.91	7.833
																																	regione Sardegna vs Piemonte	1	3.899	3.298	4.614
																																	regione Sicilia vs Piemonte	1	2.968	2.556	3.455
																																	regione Toscana vs Piemonte	1	1.004	0.838	1.202
																																	regione Trento vs Piemonte	1	0.324	0.214	0.47
																																	regione Umbria vs Piemonte	1	2.178	1.836	2.585
																																	regione Valle d'Aosta vs Piemonte	1	1.445	1.134	1.826
	Stime dell'odds ratio e intervalli di confidenza di verosimiglianza del profilo																																regione Veneto vs Piemonte	1	0.94	0.792	1.116
	Effetto	Unità	Stima	95% Confidence Limits		Unità	Stima	95% Confidence Limits
	regione Abruzzo vs Piemonte	1	1.34	1.169	1.532	1	1.34	1.169	1.532
	regione Basilicata vs Piemonte	1	2.098	1.85	2.378	1	2.098	1.85	2.378
	regione Bozen-Bolzano vs Piemonte	1	0.703	0.589	0.833	1	0.703	0.589	0.833
	regione Calabria vs Piemonte	1	2.459	2.195	2.755	1	2.459	2.195	2.755
	regione Campania vs Piemonte	1	1.898	1.719	2.097	1	1.898	1.719	2.097
	regione Emilia-Romagna vs Piemonte	1	0.942	0.844	1.052	1	0.942	0.844	1.052
	regione Friuli-Venezia Giulia vs Piemonte	1	0.664	0.575	0.766	1	0.664	0.575	0.766
	regione Lazio vs Piemonte	1	1.513	1.367	1.674	1	1.513	1.367	1.674
	regione Liguria vs Piemonte	1	0.84	0.733	0.96	1	0.84	0.733	0.96
	regione Lombardia vs Piemonte	1	0.817	0.737	0.907	1	0.817	0.737	0.907
	regione Marche vs Piemonte	1	1.17	1.043	1.312	1	1.17	1.043	1.312
	regione Molise vs Piemonte	1	1.64	1.424	1.887	1	1.64	1.424	1.887
	regione Puglia vs Piemonte	1	2.407	2.175	2.665	1	2.407	2.175	2.665
	regione Sardegna vs Piemonte	1	1.925	1.713	2.164	1	1.925	1.713	2.164
	regione Sicilia vs Piemonte	1	1.953	1.761	2.167	1	1.953	1.761	2.167
	regione Toscana vs Piemonte	1	1.14	1.025	1.268	1	1.14	1.025	1.268
	regione Trento vs Piemonte	1	0.553	0.445	0.68	1	0.553	0.445	0.68
	regione Umbria vs Piemonte	1	0.768	0.672	0.876	1	0.768	0.672	0.876
	regione Valle d'Aosta vs Piemonte	1	0.654	0.53	0.8	1	0.654	0.53	0.8
	regione Veneto vs Piemonte	1	0.917	0.823	1.022	1	0.917	0.823	1.022
